# Supplementary material for: Contemporary Predictors of Major Adverse Cardiovascular Events Following Percutaneous Coronary Intervention: A Nationally Representative US Sample
Source: J Clin Med. 2024 May 11;13(10):2844. doi: 10.3390/jcm13102844 (PMC11121929; doi:10.3390/jcm13102844)
Supplement: Supplementary file 1 [file jcm-13-02844-s001.zip]

Archive with 1 entries (1 files):
- jcm-2994049-supplementary.pdf
